# Supplementary material for: Molecular detection of pathogens from ticks collected from dogs and cats at veterinary clinics in Finland
Source: Parasit Vectors. 2023 Sep 13;16:327. doi: 10.1186/s13071-023-05864-4 (PMC10498522; doi:10.1186/s13071-023-05864-4)
Supplement: Supplementary file 1 — Additional file 1: Table S1. Comparison between qPCR and 16S next-generation sequencing results. [file 13071_2023_5864_MOESM1_ESM.xlsx]

## Sheet: DATA
TICK SEX	TICK STAGE	PATHOGENS	TICK WAS ATTACHED / NON-ATTACHED	TICK WAS ENGORGED / NONENGORGED	HOST SPECIES: DOG OR CAT
MALE	LARVA	YES	ATTACHED	ENGORGED	DOG
FEMALE	NYMPH	NO	NON-ATTACHED	NON-ENGORGED	CAT
UNKNOWN	ADULT

## Sheet: Sheet2
Table S1. Comparison between qPCR and 16S next-generation sequencing results
SAMPLE ID NUMBER	ANAPLASMA SPP. qPCR	BORRELIA SPP. qPCR	EHRLICHIA CANIS qPCR	CANDIDATUS NEOEHRLICHIA MIKURENSIS qPCR	BORRELIA 16S NGS	ANAPLASMA 16S NGS	CANDIDATUS NEOEHRLICHIA MIKURENSIS 16S NGS	Sequencing status	Bacterial hits against RDP
155	Pos	Neg	Neg	Neg				Not enough reads
174	Pos	Neg	Neg	Neg				Not enough reads
20	Neg	Pos	Neg	Neg	Pos			OK	55307
22	Neg	Neg	Neg	Neg				Not enough reads
26	Pos	Neg	Neg	Neg				Not enough reads
35	Neg	Pos	Neg	Neg				Not enough reads
149	Neg	Neg	Neg	Pos			Pos	Ok	129726
170	Neg	Pos (B. miyamotoi)	Neg	Neg				Not enough reads
171	Neg	Neg	Neg	Neg	Pos			OK	89986
245	Neg	Pos	Neg	Neg	Pos			OK	93518
329	Neg	Pos (B. miyamotoi)	Neg	Neg				Not enough reads
550	Neg	Neg	Neg	Neg				Not enough reads
553	Neg	Neg	Neg	Neg	Neg			OK	25808
571	Neg	Neg	Neg	Neg				Not enough reads
578-2	Neg	Neg	Neg	Neg				Not enough reads
322	Neg	Pos (B. miyamotoi)	Neg	Pos	Pos		Pos	OK	8038
30	Neg	Pos	Neg	Neg				Not enough reads
79-1	Pos	Neg	Neg	Neg				Not enough reads
83-1	Neg	Neg	Neg	Pos				Not enough reads
562	Neg	Neg	Neg	Neg				Not enough reads
qPCR, quantitative PCR (detailed primer and probe information in Table 1)
NGS, 16S next-generation sequencing
RDP, the Ribosomal Database Project
Pos, sample positive for DNA of the pathogen with the method mentioned
Neg, sample negative for DNA of the pathogen with the method mentioned
OK, enough reads for detection of the pathogens
